# Supplementary material for: The Influence of Roux-en-Y Gastric Bypass and Diet on NaCl and Sucrose Taste Detection Thresholds and Number of Circumvallate and Fungiform Taste Buds in Female Rats
Source: Nutrients. 2022 Feb 19;14(4):877. doi: 10.3390/nu14040877 (PMC8880222; doi:10.3390/nu14040877)
Supplement: Supplementary file 1 [file nutrients-14-00877-s001.zip]

Archive with 1 entries (1 files):
- nutrients-1579075-supplementary.pdf
